# Supplementary material for: AAV-Mediated Targeting of the Activin A-ACVR1R206H Signaling in Fibrodysplasia Ossificans Progressiva
Source: Biomolecules. 2023 Sep 8;13(9):1364. doi: 10.3390/biom13091364 (PMC10526456; doi:10.3390/biom13091364)
Supplement: Supplementary file 1 [file biomolecules-13-01364-s001.zip]

Archive with 1 entries (1 files):
- biomolecules-13-01364-s001.pdf
